# Supplementary material for: Predicting Kudzu (Pueraria montana) spread and its economic impacts in timber industry: A case study from Oklahoma
Source: PLoS One. 2020 Mar 16;15(3):e0229835. doi: 10.1371/journal.pone.0229835 (PMC7075552; doi:10.1371/journal.pone.0229835)
Supplement: S1 Data — (XLSX) [file pone.0229835.s001.xlsx]

## Sheet: kudzuspread66%
year 5 impact
		Impact Type	Employment	Labor Income	Value Added	Output
		Direct Effect	261.2	9768582	23424085	70073626			261.2	9.76858	23.4241	70.0736
		Indirect Effect	153.7	8464701	13884198	27596741
		Induced Effect	105.3	4397545	7863167	14254945
		Total Effect	520.2	22630828	45171450	111925311			520.2	22.6308	45.1715	111.925
year 3 impact
		Impact Type	Employment	Labor Income	Value Added	Output
		Direct Effect	167.3	6259464	15024018	44941094
		Indirect Effect	98.5	5427500	8902875	17695842
		Induced Effect	67.5	2818754	5040161	9137186
		Total Effect	333.3	14505719	28967055	71774122
year 1 impact
		Impact Type	Employment	Labor Income	Value Added	Output
		Direct Effect	83	3103445	7456065	22301442			83	3.10344	7.45606	22.3014
		Indirect Effect	48.9	2692707	4417135	8779819
		Induced Effect	33.5	1397994	2499727	4531693
		Total Effect	165.3	7194146	14372927	35612955			165.3	7.19415	14.3729	35.613

## Sheet: kudzuspread100%
	Early Seed Dispersal (most aggressive)
	Year 5 impact							Employment	Labor Income	Value Added	Output
	Impact Type	Employment	Labor Income	Value Added	Output
	Direct Effect	391.7	14652873	35136127	105110439			391.7	14.6529	35.1361	105.11
	Indirect Effect	230.6	12697051	20826298	41395111
	Induced Effect	157.9	6596317	11794750	21382417
	Total Effect	780.2	33946242	67757175	167887967			780.2	33.9462	67.7572	167.888
	Year 3 impact
	Impact Type	Employment	Labor Income	Value Added	Output
	Direct Effect	251	9389196	22536027	67411641			251	9.3892	22.536	67.4116
	Indirect Effect	147.8	8141250	13354313	26543763
	Induced Effect	101.2	4228132	7560242	13705779
	Total Effect	500	21758578	43450583	107661183			500	21.7586	43.4506	107.661
	Year 1 impact
	Impact Type	Employment	Labor Income	Value Added	Output
	Direct Effect	124.4	4655167	11184097	33452164			124.4	4.65517	11.1841	33.4522
	Indirect Effect	73.3	4039061	6625703	13169729
	Induced Effect	50.2	2096991	3749591	6797540
	Total Effect	247.9	10791219	21559391	53419433			247.9	10.7912	21.5594	53.4194

## Sheet: kudzuvege
	Vegetative spreading by sapling												Vegetative spread by adult plants
	Year 5 impact
		Impact Type	Employment	Labor Income	Value Added	Output							Year 5 impact
		Direct Effect	162	6058358	14527338	43458827	162	6.05836	14.5273	43.4588
		Indirect Effect	95.4	5249706	8610814	17115169								Impact Type	Employment	Labor Income	Value Added	Output
		Induced Effect	65.3	2727305	4876642	8840747								Direct Effect	16.2	605836	1452734	4345883		16.2	0.605836	1.45273	4.34588
		Total Effect	322.6	14035369	28014794	69414743	322.6	14.0354	28.0148	69.4147				Indirect Effect	9.5	524971	861081	1711517
														Induced Effect	6.5	272730	487664	884075
														Total Effect	32.3	1403537	2801479	6941474		32.3	1.40354	2.80148	6.94147
	Year 3 impact
		Impact Type	Employment	Labor Income	Value Added	Output							Year 3 impact
		Direct Effect	156.8	5866611	14081088	42120523	156.8	5.86661	14.0811	42.1205				Impact Type	Employment	Labor Income	Value Added	Output
		Indirect Effect	92.3	5086862	8344118	16585224								Direct Effect	15.7	586661	1408109	4212052		15.7	0.586661	1.40811	4.21205
		Induced Effect	63.2	2641845	4723833	8563722								Indirect Effect	9.2	508686	834412	1658522
		Total Effect	312.4	13595318	27149039	67269470	312.4	13.5953	27.149	67.2695				Induced Effect	6.3	264185	472383	856372
														Total Effect	31.2	1359532	2714904	6726947		31.2	1.35953	2.7149	6.72695
	Year 1 impact
													Year 1 impact 10%
		Impact Type	Employment	Labor Income	Value Added	Output
		Direct Effect	75.6	2827616	6793382	20319327	75.6	2.82762	6.79338	20.3193				Impact Type	Employment	Labor Income	Value Added	Output
		Indirect Effect	44.5	2453384	4024548	7999484								Direct Effect	7.6	282762	679338	2031933		7.6	0.282762	0.679338	2.03193
		Induced Effect	30.5	1273743	2277555	4128924								Indirect Effect	4.5	245338	402455	799948
		Total Effect	150.6	6554742	13095485	32447735	150.6	6.55474	13.0955	32.4477				Induced Effect	3	127374	227755	412892
														Total Effect	15.1	655474	1309548	3244773		15.1	0.655474	1.30955	3.24477

## Sheet: kudzuspread75%
	Year 5 impact
		Impact Type	Employment	Labor Income	Value Added	Output
		Direct Effect	293.8	10989655	26352096	78832829		293.8	10.9897	26.3521	78.8328
		Indirect Effect	173	9522788	15619723	31046333
		Induced Effect	118.4	4947238	8846062	16036813
		Total Effect	585.2	25459681	50817881	125915975		585.2	25.4597	50.8179	125.916
	Year 3 impact
		Impact Type	Employment	Labor Income	Value Added	Output
		Direct Effect	188.2	7041897	16902020	50558731
		Indirect Effect	110.8	6105938	10015735	19907822
		Induced Effect	75.9	3171099	5670182	10279334
		Total Effect	375	16318934	32587937	80745887
	Year 1 impact
		Impact Type	Employment	Labor Income	Value Added	Output
		Direct Effect	93.3	3491375	8388073	25089123		93.3	3.49138	8.38807	25.0891
		Indirect Effect	55	3029296	4969277	9877297
		Induced Effect	37.6	1572744	2812193	5098155
		Total Effect	185.9	8093414	16169543	40064575		185.9	8.09341	16.1695	40.0646

## Sheet: kudzuspread50%
year 5 impact
	Impact Type	Employment	Labor Income	Value Added	Output
	Direct Effect	195.9	7326437	17568065	52555225	195.9	7.32644	17.5681	52.5552
	Indirect Effect	115.3	6348526	10413150	20697558
	Induced Effect	78.9	3298159	5897375	10691210
	Total Effect	390.1	16973122	33878591	83943992	390.1	16.9731	33.8786	83.944
year 3 impact
	Impact Type	Employment	Labor Income	Value Added	Output
	Direct Effect	125.5	4694598	11268014	33705821
	Indirect Effect	73.9	4070625	6677157	13271882
	Induced Effect	50.6	2114066	3780121	6852889
	Total Effect	250	10879289	21725291	53830592
year 1 impact
	Impact Type	Employment	Labor Income	Value Added	Output
	Direct Effect	62.2	2327584	5592049	16726082	62.2	2.32758	5.59205	16.7261
	Indirect Effect	36.6	2019530	3312852	6584865
	Induced Effect	25.1	1048496	1874795	3398770
	Total Effect	124	5395609	10779695	26709716	124	5.39561	10.7797	26.7097

## Sheet: input data
IMPLAN sectors		Oklahoma	2016 data
Sector	Values											prorated values used to calculate Kudzu infestation
16	Copyright protected data, can be purchased from IMPLAN											Kudzu year 1		Year 3		Year 5
18	Copyright protected data, can be purchased from IMPLAN										0.5	0.00471737		0.0096455		0.0152597
19	Copyright protected data, can be purchased from IMPLAN										0.66	0.00628983		0.0128607		0.0203463
134	Copyright protected data, can be purchased from IMPLAN										1	0.00943474		0.019291		0.0305194
135	Copyright protected data, can be purchased from IMPLAN
136	Copyright protected data, can be purchased from IMPLAN
137	Copyright protected data, can be purchased from IMPLAN
138	Copyright protected data, can be purchased from IMPLAN
139	Copyright protected data, can be purchased from IMPLAN
140	Copyright protected data, can be purchased from IMPLAN
141	Copyright protected data, can be purchased from IMPLAN
142	Copyright protected data, can be purchased from IMPLAN
144	Copyright protected data, can be purchased from IMPLAN
145	Copyright protected data, can be purchased from IMPLAN
146	Copyright protected data, can be purchased from IMPLAN
147	Copyright protected data, can be purchased from IMPLAN
148	Copyright protected data, can be purchased from IMPLAN
149	Copyright protected data, can be purchased from IMPLAN
150	Copyright protected data, can be purchased from IMPLAN
151	Copyright protected data, can be purchased from IMPLAN
152	Copyright protected data, can be purchased from IMPLAN
153	Copyright protected data, can be purchased from IMPLAN
368	Copyright protected data, can be purchased from IMPLAN
369	Copyright protected data, can be purchased from IMPLAN
370	Copyright protected data, can be purchased from IMPLAN
372	Copyright protected data, can be purchased from IMPLAN
373	Copyright protected data, can be purchased from IMPLAN
374	Copyright protected data, can be purchased from IMPLAN
376	Copyright protected, data can be purchased from IMPLAN
